# Supplementary material for: Histopathological Verification of Abnormal Cytology Results Suggesting High-Grade Intraepithelial Lesions in Women over 50 Years of Age—Evaluation of the Clinical Utility of Conventional Gynecological Cytology
Source: J Clin Med. 2025 Nov 22;14(23):8305. doi: 10.3390/jcm14238305 (PMC12692454; doi:10.3390/jcm14238305)
Supplement: Supplementary file 1 [file jcm-14-08305-s001.zip]

Archive with 1 entries (1 files):
- jcm-3963261-supplementary.pdf
